# Supplementary material for: Sensory Health and Universal Health Coverage in Canada—An Environmental Scan
Source: Healthcare (Basel). 2024 Dec 6;12(23):2475. doi: 10.3390/healthcare12232475 (PMC11640841; doi:10.3390/healthcare12232475)
Supplement: Supplementary file 1 [file healthcare-12-02475-s001.zip]

Archive with 2 entries (2 files):
- Table S1 Database searched and search terms.pdf
- Table S2 and S3 - Summary of Published Literature and Gray Literature.xlsx
