# Supplementary material for: Sensory Health and Universal Health Coverage in Canada—An Environmental Scan
Source: Healthcare (Basel). 2024 Dec 6;12(23):2475. doi: 10.3390/healthcare12232475 (PMC11640841; doi:10.3390/healthcare12232475)
Supplement: Supplementary file 1 [file healthcare-12-02475-s001.zip › Table S2 and S3 - Summary of Published Literature and Gray Literature.xlsx]

## Sheet: Table S2 Published literature
Title of Article	Author(s)	Year	Population Studied	Aim/purpose	Significant findings relevant to study	Key implications	Recommendations of the article	Vision/Hearing/Both
Eye care utilization and its determinants in Canada	Alijed et al.	2018	Participants were community-dwelling adults aged between 45 and 85 years living near one of 11 data collection sites (Victoria, Vancouver, Surrey, Calgary, Winnipeg, Hamilton, Ottawa, Montreal, Sherbrooke, Halifax, and St. John’s)	To offer information on the frequency and potential determinants of eye care use over a 12 months period among Canadians aged 45 to 85	This study found that merely 57% of those studied between the ages of 45 and 85 years visited an eye care provider within the span of a year. Newfoundland and Labrador had the lowest usage of eye care services and it is infered that this is due to a lack of provincial coverage for the cost of a routine eye exam for seniors over the age of 65 years. Ontario had the highest proportion at 62%. Socio…	Mainly directed towards older adults and those with chronic conditions including glaucoma and diabetes	Policies should advocate for more affordable eye care services and future research should evaluate the effectiveness of campaigns used to increase awareness and use of eye care especially in high-risk groups	Vision
Prevalence and determinants of visual impairment in Canada: cross-sectional data from the Canadian Longitudinal Study on Aging	Alijed et al.	2018	Participants were community-dwelling adults aged between 45 and 85 years living near one of 11 data collection sites (Victoria, Vancouver, Surrey, Calgary, Winnipeg, Hamilton, Ottawa, Montreal, Sherbrooke, Halifax, and St. John’s)	To determine the pervasiveness and deerminants of visual impairment in Canada	Consistent with previous literature, this study found that Newfoundland and Labrador had the highest rate of visual impairment, which may be attributed to the lack of coverage for eye exams for seniors (the Canadian Ophtalmology Society recommends exams every 2 years). Manitoba had the lowest rate of visual impairment - this may be due to the fact that this province covers eye exams for seniors e…	For Canadian seniors, provincial policy makers (especially in Newfoundland)	When planning for Canada's aging population, provinces with higher prevalences of visual impairment shoud devise strategies on how to lower the rates. Canada-wide efforts are also needed to lower the rate of refractice errors, increase access to consistent eye exams, smoking cessation programs and educational programs for diabetics	Vision
Access to vision services by vulnerable populations in Canada: a scoping review	Asare et al.	2019	Canadian vulnerable populations (ex. rural, Aboriginal status, elderly)	To identify knowledge gaps about Canadian underprivileged populations' access to vision care	Various gaps were identified including a scarcity of studies which address the environmental factors which predispose people to access vision care and few studies which detailed the eye care usage of the least populated areas within Canada	Important findings for Canadians that are considered vulnerable	More research needs to be conducted to explain what factors lead to a decrease in usage of eye care and to better understand rural and small regions of the country	Vision
Socioeconomic status and vision care services in Ontario, Canada: A population-based cohort study	Asare et al.	2022	Canadian children born in 2010 (who qualified for OHIP)	To observe the effect of socioeconomic status (which was quantified by material deprivation) on the use of vision care services of children in Ontario	This study concluded that merely 65% of children studied have a comprehensive eye exam by their seventh birthday. The study also found that those with lowest material deprivation were 43% more likely to receive an eye exam than those who live in the most material-deprived neighbourhoods. Only 2.3% of Ontario children follow the schedule for eye exams recommended by the CAO. Those with lower SES d…	Policymakers for pediatric eye care	Universal vision screening in schools should be warranted in order to produce more equitable eye health outcomes	Vision
Being outside of the box: audiology in Northern Quebec	Ayukawa & Roy	2014	Inuit children in Northern Quebec	To describe the severity of hearing issues, some northern-adapted treatments, and the education and training of the Inuit hearing specialists	There is a high prevalence of hearing impairments among the Inuit community and a program was made to combat this issue in 1985 called "The Hearing and Otitis Program". This study detailed how "tours" done by audiologists and trained Inuit assistants to communities and schools each academic year are effective in detecting and treating hearing impairments.	Partnerships between audiologists and Inuit community members (siutilrijiit) result in enhanced teamwork and better services for the community and better job satisfaction overall	Funding needs to be improved and be ongoing for the replacement and maintenance of old equipment used during the tours	Hearing
Prescribing and verifying hearing AIDS applying the American Academy of Audiology pediatric amplification guideline: protocols and outcomes from the Ontario infant hearing program	Bagatto et al.	2016	Children with hearing loss in Ontario	To provide a summary and highlight the hearing related outcomes of Ontario's Infant Hearing Program Amplification Protocol	When the elements of the Infant Hearing Program are adhered to, children who wear hearing AIDS and are continuously developing are meeting auditory development and performance milestones	Adherence to the hearing aid fitting practices outlined within Early Hearing Detection and Intervention programs supports positive outcomes for both infants and children with hearing impairments	In order to enable the development of EHDI programmes and the data that supports them, updates to Ontario's Amplification Protocol are required.	Hearing
Factors associated with visual impairment and eye care utilization: the international mobility in aging study	Balegamire et al.	2018	Men and women aged 65 - 74 years old; this study included older adults from Colombia, Albania, Brazil, Quebec and Ontario	To discover the variables that affect the use of eye care services and visual impairment. Enabling factors such as wealth, urbanity and house arangements as well as predisposing factors including gender, education and history of physical abuse were examined as potential determinants of eye care utilization in old age.	There were significant differences in eye care utilization in Saint-Hyacinthe, Quebec vs Kingston, Ontario where use of eye care services were higher in Kingston than in Quebec. Lower education was found as a significant barrier and predictor of low eye care usage. Most of the vision impairments seen were cataracts and uncorrected refractive errors which are both highly treatable. In both Canadia…	Older adults are at higher risk to many morbities that also affect eye health incuding diabetes. This makes it all the more important for eye care programs are well-suited to the aging population.	A potential link between physical violence and poor eye health was explored but needs to be further researched. This article also calls for more public policies to decrease social inequities to increase good vision for older adults.	Vision
Identifying gaps in patient access to diabetic screening eye examinations in Ontario: a provincially representative cross-sectional study	Ballios et al.	2021	Diabetic patients over the age of 19 in Ontario	As diabetes in the primary cause of acquired blindness among Canadians younger than 50 years old, this article sought to comprehend the need for resources in diabetic screening. This way, a better understanding can be achieved of the needs for future screening in order to also improve secondary prevention.	On a large scale, vision loss cost Canada $15.8 billion in 2007 which was due in part to a loss in productivity and diabetic retinopathy. Toronto was also found to have the largest density of patients who were not screened for diabetes which may be partially explained by a parallel observation that immigrants were more likely to be unscreened than non-immigrants. There was a marked decrease in OH…	The findings of this study are especially important for those interested in increasing eye examinations for those with diabetes, as well as Ontarians of a lower income and with immigrant status	In order to address some concerns around screening patients with diabetes, teleophthalmology may be a useful consideration. This is in line with recommendations made by the Canadian Ophthalmology Society to help manage diabetic retinopathy.	Vision
Service accessibility for children with hearing loss in rural areas of the United States and Canada	Barr, Dally & Duncan	2019	Children with hearing loss in rural U.S. and Canada	To look into the literature on the availability of services, the simplicity of communication, and the sources of funding for young people with hearing loss in rural areas of the United States and Canada.	The main barrier to service provision in both Canada and the U.S. was a lack of access to specialized services for hearing loss, travel and communication barriers. In remote locations, families of children with hearing loss frequently had trouble getting access to services, which led to a delayed diagnosis, delayed access to hearing devices, and delayed intervention. An additional barrier to Cana…	Organizations that assists children with hearing loss should begin to provide consistent information to all families. The results of this study are also important for those supplying services in rural locations, as services should be consistent and specialized.	In Canada, every province and territory should offer standardized newborn hearing screening. To aid in the planning of services in rural regions, a national database of all children with hearing loss in Canada ought to be created. Lastly, alternative service delivery approaches, such as telehealth and specialized contractors, should be taken into consideration.	Hearing
Trends in low vision care provided by ophthalmologists in Ontario between 2009 and 2015	Basilious et al.	2019	Ophthalmologists that billed patients for vision rehabilitation through the Ontario Health Insurance Plan (OHIP) and the patients that received these services in Ontario	To assess and present data on the use of vision rehabilitation services in Ontario between the years of 2009 and 2015. By evaluating the patients that are obtaining these services, the service providers, and the use of these services, the findings of this study hope to help inform future health policy regarding vision rehabilitation.	Approximately 5% of Ontario residents who had low vision in 2015 sought out publically supported low vision services from an ophthalmologist. This shows that there are inequities in the delivery of poor vision care, as many patients need services, while just a small proportion actually receive them. Additionally, due to the unequal distribution of ophthalmologists in Ontario, some patients needin…	These findings are particularly relevant for policymakers that are concerned with improving low vision rehabilitation for vulnerable groups including older adults and those living in rural regions	To increase the possibility that patients will attend follow-up appointments following their initial assessment, low vision programmes' long-term efficacy needs to be increased. Additionally, services should be made more broadly accessible to lessen geographic disparities in the capacity to receive poor vision resources.	Vision
Abandoning monitoring eye care utilization in Canada: something doesn't smell right!	Bellan	2011	Eye care utilization by Canadians	To critique the findings in a paper published by Jin and Trope about the state of the 2005 Canadian Community Health Survey	Canada does not have a reliable method of monitoring the eye health of its population, unlike the United States and Australia. From the Jin and Trope article it was found that Newfoundland and Labrador had the lowest rate of eye care service utilization at just 35% and the second lowest rate was found in British Colombia at 42%. The rate in Newfoundland and Labrador is alarming because it has the…	Organizations that advocate for better provision of vision services would benefit from these findings, as they highlight the lack of current data and the need to further collect eye health data, instead of removing it from the Canadian health survey	In order to plan for the future provision of eye care in Canada, the COS and other national organizations involved with vision care must persuade Statistics Canada to reinstate the vision-screening questions and add additional ones pertaining to macular degeneration.	Vision
Weighing in on Canadian school-based vision screening: a call for action	Bennett & Maloney	2017	vision screnning initiatives in Canada	To provide a summary and recommendations of Canada's current school-based vision screening protocols	The current suggested practice in Canada varies by province: the majority of provinces only perform opportunistic screening, while some, like Manitoba and Nova Scotia, offer public, universal vision screening (Table 1). Additionally, there is a distinction between the provinces and territories, in terms of private screening through initiatives like Eye See Eye Learn against public screening throu…	Health policymakers, especially those in charge of governing the healthcare practices within schools, should be informed of the benefits of universal vision screening programs and begin to implement them.	This commentary advises researchers and public health professionals around the nation to assess their present methods for conducting school-based vision screenings and to publish their findings.	Vision
Audiometric testing guideline adherence in children undergoing tympanostomy tubes: a population-based study	Beyea et al.	2018	Patients who underwent a minimum of 1 tympanostomy tube insertions procedure, ages 12 and under between the years of 1993 and 2016	To assess the prevalence of audiometric testing in Ontarian children ages 12 and under.	This study found that although there is an increase in pediatric patients undergoing preoperative and postoperative audiometric testing, the preoperative rate is at 75% as of 2016, while the recommendation is that it should be nearer to 100%. This is more concerning when put into the context that the number of audiologists in Ontario has tripped from 242 in 1993 to 768 in 2017. Some barriers to t…	Governmental and medical organizations should focus on increasing the availability of audiologists across Ontario, while also developing constant educational programs for practicing audiologists and physicians	There should be more continuing medical education programs developed by the otolaryngology-head and neck surgery socieities in order to ensure that the guidelines recommended by the province are being adhered to by surgeons	Hearing
The hearing and otitis program: a model of community based ear and hearing care services for Inuit of Nunavik	Billard	2014	Inuit population in Nunavik	This article describes the Hearing and Otitis Program (HOP), its model of service delivery, the role of the various programme contributors, its obstacles, and suggests paths to investigate in order to sustain and improve the program's community-based components.	In order to combat the significant hearing impairment issues found in the Inuit population, the HOP was estalished to provide primary ear and hearing care in Nunavik. The HOP has been able to maintain the standards outlined in the World Health Organization's guidelines for developing programs in rural areas by continuing to train Inuit hearing specialists without relying solely on outside audiolo…	Health care program planners, the governments that fund healthcare for signigicant Inuit populations, and medical specialists should all consider the recommendations outlined in this article to improve the implementation of HOP	To combat the issues highlighted in the article, it is recommended that non-Inuit staff get to know the community members that they are serving, in order to create a cohesive environment. The article also recommended that the Inuit population should be directly involved in the planning process when devising strategies to the HOP mentioned.	Hearing
Visual impairment and unmet eye care needs among a Syrian pediatric refugee population in a Canadian city	Bin Yameen, Abadeh & Lichter	2019	Syrian refugees aged 18 or younger that arrived in Canada after 2015	To determine the prevalence of vision impairment in Syrian children who have fled to Canada and to evaluate their ocular health.	This study found that the overall rate of refractive and nonrefractive errors among the Syrian pediatric refugee population showed significant differences to native Canadians. In terms of visual impairment, the Syrian population was found to have a prevalence rate that is 32.4 times higher than the Canadian pediatric population. Syrian pediatric refugees were also have a rate 17.9 times higher th…	Given the high frequency of uncorrected refractive errors in this self-selected cohort, public health professionals and policymakers may have an opportunity to address preventable visual impairment that may negatively impact children's development, academic performance, and quality of life.	There are a few methods that can be used to address these avoidable health disparities among refugees, including supporting international initiatives like VISION 2020: The Right to Sight, educating refugees about their rights, coverage, and access to eye care, and establishing the infrastructure for ongoing vision screening programmes for refugees in Canada.	Vision
Adopt US recommendation on vision screening in older adults	Buys	2018	Older adults in Canada	To outline the current issues with collecting data on the eye health of Canadians and create recommendations	The Canadian Task Force on Preventative Health Care had published a guideline for primary care providers including family physicians, which recommended against vision screening for Canadians over the age of 65 years old. This is problematic as governments in Saskatchewan, New Brunswick, Newfoundland and Labrador, and Prince Edward Island, do not pay for routine eye exams performed by optometrists…	The Canadian Task Force on Preventative Health Care should reconsider its recommendations and future research should be conducted to reach a conclusive stance on whether vision screening is recommended for older Canadians over the age of 65 years old	The Canadian Ophthalmological Society recommends that primary care practitioners should be encouraged to inform patients about common risk factors for eye illness and the value of yearly eye exams rather than being advised to disregard patients' vision health. The society recommends that the US Preventive Services Task Force's recommendations, which include neither supporting nor opposing screeni…	Vision
Diabetic retinopathy screening in the immigrant population of Quebec, Canada	Caron-Cantin, Szoo & Richer	2018	Immigrants in Quebec	To ensure that Canadian immigrant populations have the same access to diabetic retinopathy screening programmes as Canadian-born residents do.	According to the Canadian Ophthalmological Society's recommendations, between 2001 and 2006, 80% of immigrants to Canada came from regions with high rates of type 2 diabetes, including Asia and the Middle East. These statistics indicate that, in addition to the growing immigrant population in Canada, an increase in diabetes cases should also be anticipated, as most recent immigrants come from nat…	Important considerations have been highlighted for policymakers, program planners and provincial and territorial governments that can fund and create health initiatives for incoming immigrants	In the present Canadian system, every new immigrant must have a medical checkup upon arrival. As a result, it is recommended that it become normal procedure to refer every immigrant with known diabetes for a full eye examination within two years of arrival.	Vision
The impact of lack of government-insured routine eye examinations on the incidence of self-reported glaucoma, cataracts, and vision loss	Chan et al.	2014	Canadian adults over the age of 65 years old	To ascertain the effect of lack of routine eye exams covered by government insurance on the prevalence of self-reported glaucoma, cataracts, and vision loss.	This article found that the prevalence of self-reported glaucoma is much lower among senior Canadians residing in provinces where routine eye exams are not publicly financed than among those living in regions where such exams are publicly sponsored. It was also shown that people without access to government insurance had a higher probability of self-reported eyesight loss. This finding shows that…	Policymakers should consider the recommendations and findings of this article to make publicly funded routine eye examinations more accessible	Future studies should explore how public funding and universal access to preventive routine eye exams would be a cost-saving measure for society and the government, especially for those with lower income and education levels, who have far less access to vision health care.	Vision
Provincial variation of cochlear implantation surgical volumes and cost in Canada	Crowson, Chen & Tucci	2017	N/A	To look into Canadian national and provincial cochlear implantation's annual volume and cost trends and forecast cochlear implantation based on those trends.	Overall, it was discovered that Nova Scotia and Newfoundland and Labrador had the greatest mean CI volumes per 100,000 population, whereas Ontario and Alberta had the highest total mean CI volumes. The province with the most expensive CI operation is Alberta, which is also around 44% more expensive than Quebec, which has the least expensive CI surgery. Given the restricted resources for the provi…	Clinicians billing CI procedures should collaborate with governments managing healthcare budgets in order to consider the discrepancies in service accessibility across provinces	In order for the provision of services to match the demand for CI, more research and data collection is needed to cateogrize the population that is eligible for this procedure.	Hearing
Hearing assessment and rehabilitation for people living with dementia	Dawes et al.	2022	Patients with dementia who require the care of an audiologist	To establish best practices for the evaluation and rehabilitation of hearing impairment in People with Dementia (PwD). These recommendations, which were authored by experts in audiology, psychology, speech-language pathology, and dementia nursing, also identify areas in which more research is required. The study contains useful suggestions for tailoring audiological procedures and processes to th…	Making audiology a profession that is dementia-friendly is urgently necessary. Dementia-friendly person-centered care entails taking a holistic approach to care, taking into account social context, personality, background, and health-related issues, in addition to focusing on assessing and managing the level of hearing impairment by providing hearing aids. The VIPS model (person-centered model fo…	Audiologists and organizations that govern their scope of practice should take the considerations of this article into account when devising training and practice guidelines	To identify and assist the hearing needs of PwD, audiologists should actively engage with PwD and their carers in the community and in long-term care settings.	Hearing
Screening infants for hearing impairment in Canada	Eskander & Papsin	2014	Canadian newborns and infants	To outline the prevalence of hearing loss and related disorders affecting hearing in Canadian infants and present recommendations in support of nation-wide universal newborn hearing screening	Because it doesn't have a nationwide screening program that encompasses all of its provinces and territories, Canada lags behind other industrialized nations in this area. Both the US and the UK have logical national screening goals for more than 95% of their infants. Each year, roughly 2000 Canadian babies are born with clinically significant hearing loss. This number is concerning, and the auth…	Infant healthcare providers as well as policymakers should consider the stance of medical doctors and researchers that have highlighted the benefit of universal screening programs on ear and hearing health of infants	All Canadian healthcare professionals should support the adoption of a national infant hearing screening program. When checking newborns and infants, they should also take the risk of hearing loss into account. They should also inform parents about this matter and promptly report infants who may have hearing loss to the proper screening facilities.	Hearing
The sociodemographic characteristics and social determinants of visual impairment in a homeless population in the Montreal area	Etty et al.	2023	Adults experiencing homelessness in Montreal, Quebecc	To evaluate sociodemographic and health factors in relation to untreated refractive errors, ocular disease, and visual impairment in a homeless community in Montreal, Canada.	In terms of eye health, the results are in line with those of earlier research on homeless individuals, which discovered a higher frequency of visual impairment (VI) than in the general population. Compared to the 6% of the overall Canadian population, 20% of participants in this study had some kind of VI. The percentage of unmet needs for uncorrected refractive error, which can be managed with t…	Those advocating for the health of individuals experiencing homelessness should consider the findings of this article when presenting incentives to increased healthcare budgets for this population	It may be necessary to focus and adapt healthcare delivery, including optometry services, for those who are homeless in order to lessen health inequities among them. Coordination between various health and social issues can be enhanced by mobile clinics, shelter-based clinics, or more interdisciplinary approaches involving greater case management, such as the engagement of social workers. To add,…	Vision
Exploring reasons for late identification of children with early-onset hearing loss	Fitzpatrick, Ham & Whittingham	2017	Children with congenital or early onset hearing loss identified through the Universal Newborn Hearing Screening (UNHS) program between 2003 and 2013	To determine the percentage of kids in a UNHS program in one Canadian region who experienced delay in the diagnosis of their congenital and early-onset hearing loss. The study also tried to understand the causes of children's hearing loss's delayed diagnosis.	In this study, it was discovered that despite an early start in the assessment procedure, 16.5% of children in a newborn hearing screening program had their congenital/early onset hearing loss confirmed late. The main causes appear to be problems like additional disabilities, middle ear disease, which increases the difficulty of hearing impairment diagnosis, and occasionally family follow-up issu…	Given that it demonstrates the time and possibly additional clinical expenses associated with an accurate assessment of young infants, this study has significance for physicians and decision-makers. The data demonstrate the difficulty in identifying infants at an early age, particularly when associated medical and developmental problems are present. This study highlights the value of ongoing, tho…	A better understanding of the difficulties might help in counselling parents who might be at risk for poorer follow-up, or it might even inspire programs to incorporate more stringent follow-up procedures into their assessment programmes for kids who might be detected too late. However, more family-based study on this subject is required to understand families' perspectives on the problems associ…	Hearing
Hearing loss prevalence and hearing health among school-aged children in the Canadian Arctic	Fitzpatrick et al.	2021	Children between kindergarten age and grade 6 who lived in 2 Canadian Arctic regions - Kugluktuk and Cambridge Bay	To determine the estimated prevalence of hearing loss among school-aged Nunavut residents from six sample towns. Collecting data on hearing aid utilization, especially consistency of use within this demographic, was a secondary goal.	According to this study, roughly 23% of the children studied were found to have unilateral or bilateral hearing loss that was greater than 20 dB HL. When compared to a nationally representative survey that discovered 8.1% of kids between the ages of 6 and 11 having hearing loss more than 20 dB HL, this prevalence is noticeably higher. The hearing levels of nearly one-third (29.8%) of the kids wit…	Taking into account the findings of this research study, and the fact that one in five children have a hearing loss during their early learning years in school, it becomes all the more important that public health officials tackle hearing health as a public health issue	Given the high prevalence of hearing impairments identified in the study and the increased risk of paediatric hearing loss in this population, the authors believe that closer monitoring is warranted. This would help distinguish between children who have permanent middle ear dysfunction and those who only experience it occasionally, as well as those who qualify for tympanostomy tubes.	Hearing
Mild bilateral and unilateral hearing loss in childhood: a 20-year view of hearing characteristics, and audiologic practices before and after newborn hearing screening	Fitzpatrick, Whittingham & Durieux-Smith	2014	Children with hearing loss that were identified by a pediatric teaching hospital between the years of 1990 and 2010	To compare the proportion of infants who were found to have mild bilateral or unilateral hearing loss (MBUHL) before and after a universal newborn hearing screening program (UNHS) was put into place. Examining the clinical traits and audiologic treatment of this sample of kids was the second goal.	According to the study, the age at which MBUHL was confirmed decreased significantly after the installation of UNHS, from a median age of 5.0 to 0.8 years. The median age for kids with UHL was decreased from 5.3 to 0.3 years. Therefore, according to this research, UNHS can help identify many children with MBUHL early on. To add, children with MBUHL are likely to be diagnosed at considerably earli…	According to this research, UNHS increases the possibility that newborns with hearing loss would receive amplification at an early age, and clinical practice is trending towards amplification installation as a standard of treatment well in advance of the start of school entry.	The findings highlight the need for additional study on the advantages of early-life amplification, as well as for doctors to have ongoing training on how to handle this population. Additionally, there was no information on socioeconomic status provided in this investigation. Even though the public health care system partially subsidizes hearing aids, for certain children, socioeconomic status ma…	Hearing
Preventing blindness: seeing is believing	Flegel et al.	2012	N/A	To provide recommendations on vision screening practices for Canadians	Losing one's sight due to any cause, particularly diabetic retinopathy, glaucoma, macular degeneration, and cataracts, results in a significant decline in quality of life. The costs to Canadians were projected at $15.8 billion in 2009, and they will increase significantly in the coming years. It is necessary to develop techniques to test for asymptomatic disease because of this. Furthermore, in l…	Given the increasing prevalence of visual impairments and risk factors that increase the chance of developing these impairments such as aging, policymakers and researchers should aim to improve screening methods to reduce the incidence of poor visual health and its associated complications	More effort must be put into the evaluation of efficient screening and detection techniques, in order to understand who and how to screen. The most effective early detection and care delivery strategies should be tested out first. Other qualified experts, like optometrists, should provide more of the main eye care. Primary care doctors can assist in case identification while ophthalmologists lead…	Vision
Survey of vision services in nursing homes/long term care facilities in Alberta and Manitoba	Hawranik & Bell	2012	Older adults residing in long-term care facilities in Alberta and Manitoba	To assess the existing level of vision care services in personal care homes, long-term care facilities, and assisted living units in rural Manitoba and to establish whether staff members receive instructional in-services about vision and the prevalence of falls.	This study confirmed that it is the resident or their family's responsibility to take care of any vision needs and that there is no uniform policy across facilities in each province regarding the identification of residents who have vision issues and the provision of standard procedures for such care. In Alberta, 17 establishments and 11 in Manitoba reported that they have a vision care policy. T…	National, provincial and territorial governments should work in conjunction with long-term care facilities to consider the findings of this article and devise vision care programs that are accessible to the aging population	In light of the changing demographics and the increased levels of dependency among long-term care residents, long-term care facilities need to review their rules and processes and be respoonsible for easing access to vision care services.	Vision
"You Can Lead a Horse to Water…": Focus group perspectives on initiating and supporting hearing health change in older adults	Holliday et al.	2015	Older adults who selected to take part in the presentation "Hearing Health in Older Adults" hosted by the Council of Senior Citizens' Organizations of British Columbia (COSCO)	To better understand the issue of resistance to changes in hearing health and to address the underlying need for more knowledge regarding hearing loss in the general population of older persons.	Participants in the groups remarked that because hearing loss is a "hidden disability" in society, recognition of it is hampered. In addition, participants showed a desire for knowledge about the options available and the process of changing hearing health. They claimed that many people either lack knowledge of hearing loss and its treatments or lack confidence in their knowledge of them. Partici…	Given that hearing loss is a "hidden disability" and that individuals need more information to recognize it, creative approaches to raising public awareness of hearing health must be taken into consideration. Clarification is required regarding the functions of health professionals in starting and promoting changes to hearing health. In order to assist the beginning of change in older persons, th…	In addition to the implications aforementioned, family doctors are anticipated to support patients in making health decisions. Thus, it is suggested that family doctors should grasp at least the fundamentals of how to assist people with hearing loss.	Hearing
Measuring socioeconomic inequalities in eye care services among patients with diabetes in Alberta, Canada, 1995-2009	Hwang et al.	2017	Diabetic patients over the age of 20 years in Alberta, Canada between the years 1995 and 2009	To look at disparities in the utilization of eye care services for diabetic patients in Alberta, Canada, based on socioeconomic status (SES).	In this study, the results demonstrate the usage of eye care services in Alberta is predicted by factors such as lower neighbourhood income and more materially deplorable residential locations. Thus, people living in better income neighbourhoods and less materially deplorable places were more likely to access ophthalmological eye care services.	While Canada's universal health care system may lessen financial barriers to ophthalmologists' provision of eye care services, it does not entirely eliminate them.	The results indicate that continued surveillance is necessary to prevent a rise in the degree of disparity in eye care services among diabetic patients.	Vision
Government-insured routine eye examinations and prevalence of nonrefractive vision problems among elderly	Jin et al.	2013	Canadian older adults aged 65 years and older	To determine whether less access to annual, routine eye exams covered by the government leads to poorer visual health among older Canadians	Among older low-income individuals, there is a 50% increased risk of nonrefractive vision issues when there is a scarcity of government-insured annual regular eye exams. This adverse connection was not seen in older people with high household earnings. According to this study, the prevalence rate of nonrefractive vision problems is significantly higher (7.5%) in elderly adults with household inco…	Since the poor make up 19% of older persons in uninsured provinces and are the main source of vision loss in this country, better eye care coverage policies and programs aimed at the poor may be able to improve the general state of vision health in Canada.	Annual eye routine examinations should be universally covered for Canada's older adult population in order to minimize the prevalence of visual impairments	Vision
Eye care utilization in Canada: Disparity in the publicly funded health care system	Jin & Trope	2011	Data collected on Canadians aged 12 years or older by the Canadian Community Health Survey (CCHS)	In order to uncover factors that influence and impede Canadian eye care utilization, this study looked at patterns of eye care utilization across various sociodemographic categories in Canada.	In spite of having universal health coverage, Canada has inconsistent use of eye care. In this study, eye care use was much less common among those without a known eye diagnosis among men, those with less education than a postsecondary degree, and those whose total yearly household income was under $30,000. No matter if they were diagnosed with glaucoma, cataracts, or diabetes, Newfoundlanders an…	If frequent screening visits to eye doctors are reinstated, more research is needed to assess whether this will lead to an increase in annual eye care utilisation of over 40% and early detection of major eye diseases.	According to this study, if government health insurance were to be expanded to include preventive eye exams for all age groups, particularly for residents of Newfoundland and Labrador, significant discrepancies in the country's use of eye care may be eliminated. Effective educational initiatives that emphasize the potential advantages of routine eye exams are required. These initiatives should ta…	Vision
Income-related inequalities in visual impairment and eye screening services in patients with type 2 diabetes	Hwang et al.	2016	Participants in the 2010 Canadian Community Health Survey (CCHS) who self-reported having diabetes and had their diagnosis confirmed by a medical expert were required to be 20 years of age or older.	The goal was to obtain measurement of income-related disparities in visual impairment and use of eye screening services among Canadians with type 2 diabetes. The study also looked at how different sociodemographic characteristics contributed to the discovered income disparities.	This study concluded that income had the biggest impact on disparities in eye screening and preventive eye screening services. Private health insurance for eye care, which is also an income-related finding, was found to be the second largest contributor to the existing disparities in the utilisation of these services after income. To add, visual impairments were more prevalent among the individua…	As family physicians are often the first point of contact patients receive with the healthcare system, it is important that these doctors provide details on the available eye care services for patients especially those with pre-existing diabetes	When regular eye exams for healthy persons 20 to 64 years old were removed from the Ontario Health Insurance Plan (OHIP) in 2004, it was discovered that this had the unintended effect of decreasing the rate of eye screening for diabetic patients, who are still covered by the OHIP. This shows that expanding provincial coverage for eye screening services may help to lessen income-related disparitie…	Vision
Policy implications of regional variations in eye disease detection and treatment on Prince Edward Island: a repeated cross-sectional analysis, 2010-2012	Khan et al.	2018	Diabetic patients located in Prince Edward Island, Canada	To investigate regional differences in the clinical assessment and treatment of glaucoma, cataracts, and diabetic eye examinations among the residents of Prince Edward Island	Significant regional differences in the eye care services offered in PEI were noted in this study. For Canadians living in Charlottetown and its nearby district Stratford, there were significantly greater rates of ophthalmologist use and higher prevalences of glaucoma, cataract, and diabetic eye care visits. Prince, which is also the furthest from the Charlottetown area, has the lowest rates. Des…	The results of this study support the PEI government's decision to think about supporting more optometric services in order to lessen geographic inequities in vision treatment.	The development of comprehensive teleophthalmology programes or encouraging ophthalmologists to practice in underserved or rural areas through the provision of financial incentives has been suggested as potential solutions that may allow patients, particularly those living in remote areas, to more easily and conveniently access eye care providers. The goal of such a funding model should be to inc…	Vision
Low-vision service provision by optometrists: a Canadian nationwide survey	Lam, Leat & Leung	2015	Optometrists across Canada	To provide evidence of Canadian optometrists' involvement in the delivery of low vision (LV) care as well as their referral practices. In addition, this study aimed to research the difficulties in offering optometric low-vision services (LVS).	This study is positive because it found that 35% of optometrists said their practice offers low-vision services (LVS), and up to 86% of respondents said they would offer a basic LV intervention in the event of an early onset of age-related macular degeneration (ARMD). Many optometrists are open to proving LVS to patients, even though not all of them are willing to participate. However, there are …	Since visual impairments are often primarily detected by optometrists, their involvement in planning and executing future initiatives in pivotal to the visual health of Canadians.	More research is required to determine how to effectively collaborate and communicate, get rid of redundant services, and improve services for those with visual impairments in the future.	Vision
Eye care utilization in Newfoundland and Labrador: access barriers and vision health outcomes	Lee et al.	2018	Older adults aged 65 years or older residing in Newfoundland and Labrador that responded to the Canadian Community Health Survey between 2008 and 2009	To follow up on the previous findings that Newfoundland and Labrador displayed the lowest utilization of eye care services in Canada, this study aimed to uncover possible explanations and barriers that led to these outcomes.	The average rate of older citizens using eye care nationwide between 2008 and 2009 was 49.8%. However, according to this data, the NFLD seniors have the lowest utilization rate (36.2%). According to the findings, poor socioeconomic position, a preponderance of rural residents, and a lack of government insurance are all linked to low eye care utilization. The underreporting of disorders that could…	Due to NFLD's aging population, the findings of this study should be taken into account when planning for future healthcare budgets and the health of older adults.	To boost eye care use in NFLD, it is necessary to remove financial obstacles and implement an educational program that is considerate of patients' health literacy and educational backgrounds.	Vision
Paediatric vision screening in the primary care setting in Ontario	Le et al.	2018	Family physicians, general practitioners and paediatricians in Ontario	To evaluate how well primary care physicians in Ontario adhere to the Canadian Paediatric Society's and the Rourke Baby Record's guidelines for children's vision screening and to identify obstacles to vision screening in the primary care setting.	This study revealed that the CPS-recommended subjective visual acuity test was only administered in less than 63% of cases, while the objective tests (corneal light reflex and cover-uncover test) were only administered in less than 50% of cases. Certain barriers identified as contributors to less vision screening in the primary care practice include a lack of training, time restrictions, and inad…	In order to increase the rate of vision screening, provincial and territorial governments, policymakers and program developers should consider the recommendations of this article to enhance the visual health of Canadian children	The dissemination of information concerning common childhood visual diseases (such as amblyopia, strabismus, and refractive errors) as well as the removal of barriers that primary care physicians encounter should be prioritized in order to enhance vision screening and visual outcomes. Incorporating vision screening recommendations and instruction into medical and nursing school curricula as well …	Vision
Visual impairment and the Ontario Disability Support Program	Liu et al.	2020	Adults with visual impairments who receive support from the Ontario Disability Support Program (ODSP) between 2003 and 2013	To provide information on the sociodemographic, financial, and utilization trends from 2003 to 2013 for visually impaired (VI) people enrolled in the Ontario Disability Support Program (ODSP).	In Ontario, between 2003 and 2013, an increase in the number of VI beneficiaries who get government help as well as in the amount of linked financial aid was seen. When diabetes was removed from the funding in 2003, it cost $81 million, and when it was included, it cost $158 million for the government to serve VI persons and their families. The associated financial support rose to $102 million (d…	The findings of this article highlight the increased need to better understand Canadians living with disabilities and tailor the marketing of available eye care services to cater to this population.	To fully understand the causes of the rising number of VI recipients and the limited utilization of vision care benefits, more research is required.	Vision
Childhood vision screening in Canada: Public health evidence and practice	Mema, McIntyre & Musto	2012	Literature that addressed vision screenng for amblyopia in preschool children	To examine the data supporting preschool vision screening for amblyopia using an Evidence-based Public Health (EBPH) approach and consider the implications for the Public Health provision of widespread screening programs for amblyopia in Canadian jurisdictions in light of current practices.	Despite the lack of data from randomized controlled trials, amblyopia is a good candidate for screening. In Canada, there is a public health divide about the use of amblyopia screening; while some provinces continue to run organized programs, others have opted to assign the duty to other well-meaning specialists without concurrent surveillance. Here, it is reiterated that amblyopia meets the scre…	The recommendations and findings of this article point the attention to public health officials to consider implementing universal vision screening programs across Canada in order to reduce the prevalency of amblyopia among children and later in adulthood.	This article concluded that amblyopia merits public health attention. Efforts should be made to sustain current programs, and provinces without formal screening programmes should reevaluate their role in amblyopia prevention. Further population-based research is required to prove the value of preschool vision screening generally, and especially in the Canadian setting.	Vision
Geographic distribution of ophthalmologists in Ontario: A 10-year review	Micieli	2014	Every ophthalmologist who held a licence in Ontario and was compensated by the Ontario Health Insurance Plan.	To evaluate the geographic variation in the quantity and distribution of ophthalmologists in Ontario between the years 2000 and 2010.	Geographical differences in the concentration of ophthalmologists are significant, with metropolitan areas having the best ophthalmologist-to-population ratio. By 2016, there were projected to be 1:42,296 ophthalmologists per 100,000 people in Canada, as the number of residency seats was forecast to drop to 20 every year. Despite reaching an all-time high of 36 seats for residency training in 201…	The Ontario and Canadian Medical Associations should consider the results of this article when designating budgets and spaces for residency placements.	Several tactics, such as financial incentives and enhancing exposure to community care during residency, should be taken into consideration to assist in increasing the number of ophthalmologists in rural areas.	Vision
Does patient education improve compliance to routine diabetic retinopathy screening?	Moinul et al.	2020	Diabetic adults living in Southern Ontario	In high-risk patients with DR, this paper examines whether a paradigm combining patient education and tele-retina screening can boost compliance rates within a year of follow-up.	In order to successfully boost compliance to follow-up, this study used a patient education model in conjunction with a tele-screening program to target high-risk, non-compliant patients. Overall, patients were very satisfied with the program, which garnered very positive reviews. Additionally, the high-risk cohort's compliance with follow-up dramatically improved after screening. This research a…	Health care professionals should consider how inter-professional collaboration is suggested as a solution to poor diabetic retinopathy screening rates and increase educational opportunities for diabetic patients.	It can be useful to receive appointment reminders from the screening program and/or the offices of the sending doctors. After the initial screening, setting up a follow-up appointment with a nearby optometrist or ophthalmologist can help to improve compliance, accountability, and the use of an interprofessional team approach to patient treatment.	Vision
Hearing aid utilization in Ontario-a population based study	Newsted et al.,	2022	Individuals in Ontario, Canada, who first claimed hearing aids between April 2007 and March 2018 through the Assistive Devices Program.	To identify trends in hearing aid users in order to provide valuable information for improving access to hearing loss interventions.	In this study, a cohort of patients from the province of Ontario are examined for clinical comorbidities and patient characteristics. The majority of the participants in this cohort were over 50, and there was a small trend toward those who lived in neighbourhoods with higher incomes. In the studied population, comorbidities commonly linked to aging were prevalent and negatively associated with h…	According to the article's findings, community-based education about expectation management and communication techniques that support the correct use and maintenance of hearing aids should be included to efforts to improve access to treatment in low-income communities.	Future research could build on this article's findings by analyzing the traits of people who do not use hearing aids but have verified hearing impairments.	Hearing
Significant disparities in eyeglass insurance coverage in Canada	Ngo et al.,	2018	Participants in the 2003 Canadian Community Health Survey who were aged 12 years or older	To outline and distinguish patterns of access to eyeglass insurance by Canadians.	Of Canadians over the age of twelve, 55.0% had insurance that paid all or some portion of the expense of optical correction. Overall, 33.8% of seniors aged ≥65 had coverage which is lower than the coverage rates of school-age children (63.3%), people in their 20s–39 (55.1%), and people in their 40s–64 (59.5%). Quebec residents had the lowest rate of coverage at 39.1%, while residents of the three…	Even though the Canadian government acknowledges that cost is a major obstacle to optical correction, the study's findings show that the low-income support programs funded by the government are unable to provide low-income people with the access to eye exams and glasses they need.	Since eye exams are required in order to receive glasses, the authors believe that the elderly and those with low incomes should receive additional government assistance in order to access both eye exams and glasses. In order to forward the research initiative, the authors also fervently urge Statistics Canada to take into account adding questions on eyewear insurance coverage in upcoming CCHS su…	Vision
Hearing loss and hearing needs in an adult homeless population: a prospective cross-sectional study	Noel et al.,	2020	Using a two-stage sample procedure , adults who are homeless and aged 18 years or older were selected from ten Toronto homeless shelters between April and June 2018. The two-stage procedure entailed using basic randomization with a random number generator to choose bed numbers at random within each shelter. These participants in the study were invited if they were assigned to those beds. Individu…	The purpose of this study was to find out how common hearing loss was among a sample of individuals residing in Toronto homeless shelters and to gauge the degree to which those with hearing impairments were receiving aural therapy.	Findings imply that there are significant disparities in the way Toronto's homeless population's hearing health requirements are met. Out of the 132 individuals invited, 100 (or 75.8%) consented to take part. It was 46 years old on average. The average time spent without a home was 24 months. Only 22 out of 78 participants (28%) knew that hearing tests and hearing aids were covered by social assi…	According to the findings, hearing impairment is quite prevalent in homeless individuals, especially in those who live in countries with universal health insurance; there is also a low level of knowledge regarding the healthcare advantages available through social assistance programs. Initiatives related to health screening and outreach to the homeless may be prompted by the study's findings.	As of right now, Toronto's homeless population participates in mobile visual health screening programs; it could be feasible to start hearing screening in addition to these ongoing initiatives. In order to raise awareness and lower barriers to accessing health care services like hearing aids, shelters and homeless individuals with hearing difficulties could also benefit from information and educa…	Hearing
Unmet eye care needs among a homeless youth population	Noel et al.,	2016	Ninety homeless youth, ages 16 to 24, were chosen at random.	to determine the prevalence of vision impairment and the number of unmet needs for eye care among Toronto's young homeless population.	Participants' median age was 21 years old, and 62.2% of them were men. The majority of participants (57.8%) made less than $500 per month, and 90% had been homeless for less than five years. Only 20% of individuals had corrective lenses when they were tested or during the study period, despite 51.1% of participants having owned them in the past. Analyzing the better-seeing eye, 18.9% of individua…	Building on this study, future directions entail carrying out projects to meet the ocular needs of marginalized groups, such as the homeless, in addition to continuing to identify those needs. The achievement of both objectives depends in large part on programs like Give Kids Sight Day. Mobile eye screenings have shown to be a successful strategy for giving underprivileged communities access to p…	While their findings support the alarming connection between homelessness and visual impairment, the lower degree of uncorrectable impairment in homeless kids relative to adults implies that correctable refractive error is the primary obstacle to their ocular health. All things considered, they think that the best way to reduce disparities through community outreach would be to increase accessibi…	Vision
Comparison of Health Insurance Coverage for Hearing Aids and Other Services in Alberta	Ostevik et al.,	2019	Conducted in Alberta, Canada, this study assessed the individual or non-group insurance coverage for hearing care for adults, aged 18 to 64, inclusive, across eight firms.	This study aimed to compare the coverage amounts for hearing care services in Alberta, Canada between private, supplementary, and non-group health insurance plans and other paramedical health services. An explanation of the coverage range and consequent out-of-pocket costs that would arise if a person decided to seek treatment for hearing loss both with and without insurance coverage was the seco…	The anticipated out-of-pocket costs for hearing and vision were CAD 0 to CAD 2,766 whereas, the out-of-pocket costs for hearing were CAD 250 to CAD 11,700, respectively. After the values were adjusted to equal benefit periods, a significant range and disparity were seen between the majority of paramedical services and hearing care. In addition, most customers had to pay a large portion of their t…	According to Packer (2017), hearing loss is seen as a "likely risk" or an eventuality, and hearing aids are seen as an elective treatment. In and of itself, this high risk—combined with the aging population and expensive treatment—may be detrimental to the bottom line, making it improbable that public and commercial health insurance plans will include or enhance their coverage of hearing care wit…	There is some preliminary evidence linking hearing loss to potential risks for later health problems (such as dementia). This would probably have a greater effect on insurance companies' costs of coverage—both public and private—than early intervention for hearing impairments. Future decisions about the length and amount of insurance coverage specific to hearing services need to take these possib…	Hearing
Barriers to low vision rehabilitation: the Montreal barriers study	Overbury, Wittich	2011	Participants between the ages of 26 and 100 were recruited between January 2007 and October 2010 from the ophthalmology departments of four hospitals in Montreal that are affiliated with universities: the Royal Victoria Hospital (McGill University), the Sir Mortimer B. Davis Jewish General Hospital, the l'Hopital Notre-Dame, and the Hospital Maison neuve-Rosemont (University of Montreal).	To investigate the demographic traits of individuals who suffer from vision impairments that can impede their decision to seek rehabilitation services or be referred to them.	Phase I results show that a sizable percentage of eligible patients are still ignorant of rehabilitation programs, even among ophthalmologists who are fully aware of their availability. Second, a closer examination of agency files in phase II revealed that the majority of patients who had been referred initially arrived with only minor acuity loss, despite the cross-sectional data of phase I appe…	There are still obstacles to vision rehabilitation therapies that haven't been particularly mentioned in this study, even in the best-case scenario for referrals. The psychological and psychosocial factors that contribute to this process require more study.	Whether there is enough data to support the efficacy of vision rehabilitation therapies is one area that needs closer examination in this context. This type of information has historically been hard to come by or nonexistent altogether. A recent randomized clinical trial conducted within the Veterans Affairs (VA) rehabilitation system showed that participants in the program had improvements in ev…	Vision
Unperceived hearing loss among Canadians aged 40 to 79	Ramage-Morin et al.,	2019	Those with valid audiometric data for both ears, aged 40 to 79, who participated in the Canadian Health Measures Survey between 2012 and 2015 made up the study sample.	to determine the proportion of those who do not self-report a hearing impairment but have audiometrically determined hearing loss.	77% of Canadians with high-frequency hearing loss between the ages of 40 and 79 did not recognize their hearing loss. Adults with modest or unilateral measured loss were more likely to experience unperceived hearing loss. Even when accounting for age, sex, and the severity of the hearing loss, people who had experienced tinnitus were less likely to have unperceived hearing loss, but people who ha…	When Dalton et al. noted that males with hearing loss were less likely than men with normal hearing to have full-time employment, they brought attention to the possible economic effects of hearing loss. Erler and Gartecki discovered that the development of attitudes and sentiments of stigma related to hearing loss was significantly influenced by age in women. They proposed that hearing loss and t…	The significant rate of unperceived hearing loss suggests that both those who are experiencing loss and medical professionals need to be more aware of this condition. Thus, the authors propose for routine screening to help increase awareness of hearing loss and to support early diagnosis and intervention, which could ultimately lead to an improvement in the quality of life for those who are suffe…	Hearing
Enhancing Clinical Visibility of Hearing Loss in Cognitive Decline	Reed et al.,	2022	Participants included medical professionals and clients of the Bruyere Memory Program or the Sam and Ida Ross Memory Clinic at Baycrest.	To raise doctors' knowledge of hearing loss and facilitate prompt access to hearing care by demonstrating the viability and benefits of hearing screening for elderly people at risk for dementia	As a result, some of the primary obstacles to older adults' accessing and using hearing care are addressed. The results of this study show that screening for hearing loss at the point of care with simple, trustworthy tools like those used in this study helps physicians by giving them the information they need to inform patient management and referral.	Approaches to referral must be positive and motivating if patients are to follow the advice and take an active role in their own hearing treatment, as many may not comprehend the significance of addressing hearing loss unless strongly advised by their doctor.	Encouraging doctors to check for hearing loss in their patients at the point of treatment can increase the number of people who can receive the necessary hearing care. Primary care providers routinely recommend a "wellness test battery" for individuals in mid-life and beyond, and screening for hearing loss should go hand in hand with any evaluation of cognitive function, as evidence of the import…	Hearing
Economic burden of eye disease in diabetic patients: Literature review	Riera et al.,	2014	Searches of the literature in English were done in PubMed between 2000 and May 2014 to find economic information about diabetic retinopathy, macular edema, blindness, and reduced vision in countries in Europe, Canada, and the US.	The purpose of this review of the literature was to highlight the financial impact of Diabetic Macular Edema (DME) and the resulting blindness and vision loss.	Out of the 468 citations that were found through 5 separate searches, 16 studies met the requirements to be included in this review's summary. It was discovered that microvascular diabetes complications were common and that they increased direct costs by 70% when compared to patients who did not experience difficulties. The combined treatment of microvascular and macrovascular problems resulted i…	Blindness and vision impairment can progress to cause severe economic and social stress.	DME seems to be an expensive diabetic consequence.	Vision
Retrospective analysis of opthalmology referrals during the COVID-19 pandemic compared to prepandemic	Schlenker et al.,	2021	Referrals for emergency care who saw the ophthalmology service between March 18 and April 17, 2020 (the COVID-19 period) and March 18 and April 17, 2019 (the pre-COVID-19 era) were the participants.	To compare prepandemic referrals to emergency ophthalmology referrals during the coronavirus (COVID-19) pandemic at a Canadian tertiary academic center.	In comparison to the pre-COVID-19 period, the total number of referrals dropped by 54.2% during the COVID-19 period. The bimodal age distribution was comparable in both time periods, with a lower number of patients over 65 presenting during the pandemic. During the pandemic, referrals to tertiary hospitals fell by 62%, but referrals to non-tertiary emergency rooms fluctuated and referrals to outp…	This study sheds light on how the COVID-19 pandemic has affected Canadian referral trends for ophthalmology. In the future, it will help in directing the distribution of resources and educating the public about the significance of obtaining necessary eye care.	Even in the midst of a pandemic, it would be crucial to keep finding ways to inform the general public and primary healthcare practitioners about which eye disorders are considered urgent and require rapid attention. It is critical that Canadian ophthalmologists raise awareness and enhance patient accessibility to eye care in the event of future incidents of this kind.	Vision
Identifying the Ophthalmic needs of families living in Toronto shelters	Sedarous et al.,	2018	49 families were chosen at random from five family shelters in Toronto, Ontario. The families consisted of 86 children (aged 0–16) and 55 adult and youth family members (AYFM) (aged 16 or older).	to evaluate the ophthalmology requirements of families with kids living in shelters in Toronto	The age distribution of AYFM was 34.9 ± 9.3 years (spanning from 17 to 60 years), while children's mean age was 6.1 ± 4.3 years (spanning from 1 month to 16 years). Thirty-nine percent of parents said they were unhappy with their vision, and six percent of children's parents thought their child had vision issues. In general, parents accounted for 36.4% of those who sought care for their personal …	They discovered that a sizable portion of the families residing in shelters had vision issues that needed to be addressed. Therefore, it is suggested that a proactive strategy be used to identify these families and their dependent children in order to facilitate the vulnerable population's timely access to proper eye care.	This study shows that among those living in family shelters, unmet ophthalmic needs are concerningly common. The implementation of screening and referral strategies for proper eye services is a crucial aspect of meeting the healthcare requirements of this susceptible demographic. On top of that, given how quickly children's neurosensory development occurs, detecting vision issues early on may ena…	Vision
Barriers to low vision rehabilitation: A qualitative approach	Southall, Wittich	2012	Six focus groups, recruited through involvment in the Montreal Barriers Study, with a total age range of 38 to 92 were held. Participants in each focus group included those who were unaware of low vision rehabilitation programs, those who were aware of them but had not used them, and those who were aware of them and had used them.	to outline and comprehend obstacles that prevent people from obtaining low vision rehabilitation services	Analysis showed that there are barriers that are intrinsic to each person, such as perceived comfort level in daily activities and gradual losses in participation; clinic barriers, such as ineffective client education regarding low vision rehabilitation services and issues and dissatisfaction with ophthalmic consultations, and societal barriers, such as transportation-related conflicts and stereo…	Enhancing communication between clients and providers is necessary to support clients who are seeking low vision rehabilitation services. In order to ensure that the services chosen and the needs of the clientele are well-matched, providers should ask about user opinions.	In this paper, authors suggest that, in order to help identify and take into account the obstacles to low vision rehabilitation services, it could be useful to look at alternative theoretical conceptualizations. By doing this, it becomes clear that these obstacles probably already existed before the initial consultation and that they probably vary over time (Ripat & Strock, 2004; Roelands et al.,…	Vision
Nurse-led diabetic retinopathy screening: a pilot study to evaluate a new approach to vision care for Canadian Aboriginal peoples	Spurr et al.,	2018	An ophthalmology clinic in a northern Canadian city recruited a sample of persons over the age of 18 who had been diagnosed with type 2 diabetes and lived in remote, rural, mostly Aboriginal settlements in northern Canada.	In this article, new research on the cardio-metabolic comorbidities of type 2 diabetes and the potential use of a portable fundus camera (Optovue) by registered nurses as a novel method of vision screening for Aboriginal people with type 2 diabetes living in northern and remote communities in Canada is studied.	There is evidence to suggest that there are differences in complications and mortality among Aboriginal individuals with diabetes. In particular, there is a critical health issue over the higher prevalence of overweight and obesity among Aboriginal people, which is a significant factor contributing to the cardiovascular co-morbidities linked with type 2 diabetes. According to a recent comprehensi…	When RNs conduct vision screenings in isolated or northern regions, they can increase access to healthcare, minimize family costs by minimizing trip expenses, and keep family members from losing their vision. The basis of this research is being utilized to support the expansion of primary health care in order to enhance the health outcomes for Northern and remote Aboriginal people who live with d…	Potentially, this research will lead to important societal and economic changes. The early diagnosis of eye disease for residents of distant and northern villages is the direct result of introducing nurse-led retinopathy screening. Secondly, these results highlight the value and application of nurse-led diabetes screening and vision care, which will contribute to the long-term viability of tackli…	Vision
Tele-retina screening of diabetic retinopathy among at-risk populations: an economic analysis	Stanimirovic et al.,	2020	566 teleretina service users in total were tested, with both urban and rural locations.	In a simulated Pan-Ontario cohort, they aim to evaluate the cost-effectiveness of the pilot Toronto tele-retina screening program compared to current standard of care (SOC) diabetic retinopathy (DR) screening for individuals with diabetes mellitus.	The expenditures of the pilot program screening for SOC and tele-retina were $137.56 and $95.77, respectively. According to the base-case study, the cost per case that was correctly diagnosed was $315.22 and $379.06, respectively, and the cost per case that was successfully identified was $379.06 with tele-retina and $985.56 with SOC. According to the sensitivity analysis, the cost per case that …	As a result of their study, underscreened urban and rural areas in Toronto that are at risk of acquiring DR may find that tele-retina is a more economical method of screening for DR than the SOC. More creative methods are becoming increasingly necessary in order to reach underscreened communities. Of the individuals involved in the Toronto tele-retina screening program, about 37% have never had a…	The effect of tele-retina on preventing severe visual loss in underscreened urban and rural communities should be taken into account in future economic evaluations.	Vision
Increasing Diabetic Retinopathy Screening Rates Utilizing Provincial Health-Care Administrative Data	Sutakovic et al.,	2021	Patients with diabetes who have not had DR screening in 425 days	To identify new strategies required to engage and provide ongoing monitoring to those requiring DR screening.	They involved three culturally diverse CHCs in Toronto and determined which regions had the lowest rates of DR screening. Nearly 2,100 unscreened patients have been located and contacted at the CHCs using their electronic medical records. These individuals are encouraged to participate in DR screening via the CHCs' Tele-Retina services after providing their consent, which may be obtained in 13 di…	This community-based strategy could enhance accessibility to DR screening and raise awareness, which could benefit vulnerable groups in particular.	If effective, this plan might be implemented across the country and offer a novel way to manage chronic illness and additional diabetes-related problems.	Vision
Diabetic retinopathy awareness and eye care behaviour of Indigenous women in Saskatoon, Canada	Umaefulam, Premkumar	2021	Participants were drawn from Saskatoon, Canada, and were 78 Indigenous women (First Nations and Métis) .	To investigate the awareness of diabetic retinopathy and the eye care practices of Indigenous women, who are either diabetic or at risk of developing the disease.	The knowledge results indicated that most participants knew very little about managing and caring for diabetic eyes. According to a Canadian study, participants in an Albertan study of First Nations individuals with diabetes reported knowing much more about diabetic complications than about screening for them. Women who had completed some higher education, such as college or university, scored wo…	According to the study's findings, diabetes and eye care targeted interventions may help Indigenous peoples' overall health and quality of life connected to vision. The requirements and experiences of Indigenous peoples must be taken into account in these actions. Health coaches and the distribution of important educational resources through various channels, such as community meetings and sharin…	Regardless of diabetes status, there is a need for improved diabetic eye care education and assistance among Indigenous peoples due to the rising prevalence of diabetes among them in order to encourage early detection and management of diabetes and its complications. The baseline data from this study can be used as a foundation for eye care for those with diabetes and health promotion programs in…	Vision
Barriers to and enablers of attendance at diabetic retinopathy screening experienced by immigrants to Canada from multiple cultural and linguistic minority groups	VanAllen et al.,	2021	Participants were from a carefully selected sample of immigrants with type 2 diabetes who spoke Mandarin and were from China; they also came from Pakistan and spoke Urdu; yet others came from a variety of French-speaking African and Caribbean countries.	To determine the factors that prevent or facilitate three immigrant groups from culturally or linguistically minority groups from entering Canada and having diabetes from attending eye screenings.	39 people (13 in each group) were interviewed, and many of the barriers and facilitators were the same for all the groups. These included opinions regarding the risks associated with screening itself, real-world appointment problems like forgetting, screening expenses, wait times, and scheduling an appointment, ignorance of retinopathy screening, language barriers, and clinical and family support…	Based on the results of the current study, a procedure that prioritizes co-designing interventions with healthcare professionals and individuals with diabetes should be used to create culturally appropriate therapies.	Many in each studied group are not benefiting from the current strategies for increasing awareness of retinopathy, the significance of annual screenings, and the practical information required to schedule appointments. Therefore, new approaches are required. A basic awareness-raising or educational effort is probably not going to be enough to encourage members of linguistic and cultural minority …	Vision
Cost-Utility Analysis of Extending Public Health Insurance Coverage to Include Diabetic Retinopathy Screening by Optometrists	VanKatwyk et al.,	2017	Participants were residents of Prince Edward Island who were 45 years of age or older	The goal of this study was to determine whether it would be more economical for the health care system to extend public health coverage to include optometrist-performed diabetic eye tests for retinopathy.	Expanding public health coverage to optometrist-performed eye exams resulted in increased expenditures ($9,908,543.32) and better quality adjusted life year (QALY) outcomes (156,862.44) over a 30-year period. This translated into an incremental cost-effectiveness ratio of $1668.43/QALY gained. Sensitivity analysis revealed that the cost of optometric screening and certain utility scores were the …	According to their research, expanding the scope of government-funded eye exams for diabetic patients to optometrists is a financially sensible move for the healthcare system.Expanding public funding for optometric DR screening will increase costs to the health care system by an estimated $74,378.51 annually over a 30-year period. On the other hand, increasing optometrists' screening capacity wil…	Their research provides compelling economic evidence in favor of providing diabetic patients with publically covered optometric services. Future research should determine the long-term advancement of DR among diabetic patients in developed nations by using the administrative datasets that are regularly gathered.	Vision
Vision and Hearing screening in school settings: Reducing barriers to children's achievement	Wang et al.,	2011	School aged children in Toronto	To document the findings of the implementation of the "Gift of Sound and Sight Program", a vision and hearing program in Toronto schools	This study concluded that approximately one in four of the students who underwent screening had possible visual issues, and one in seven had potential hearing issues. There are frequently several obstacles in the way of children receiving follow-up care once medical concerns are discovered during screening. These obstacles include parents' incapacity to take time off work, a lack of medical insur…	Public health officials who work at both a provincial and local level should continue to be involved in the planning of increased vision and hearing screening initiatives in order to build collaboration across various health professionals, school boards and health policymakers.	The researchers suggested that in order to address the requirements of students and remove various obstacles to care that families in priority neighborhoods encounter, health care services, such as follow-up for routine hearing and vision screenings, should be offered directly in the schools. To keep up such a program, cooperation between the municipal, provincial, and corporate sectors may be re…	Both
Screening for impaired vision in community dwelling adults aged 65 years and older in primary care settings	Wilson et al.,	2018	Older adults aged 65 years or older	To provide evidence-based guidelines for screening community-dwelling older adults 65 years of age and older for visual impairments in primary care settings, such as doctor's offices or clinics, in order to prevent vision-related functional constraints.	The effect of screening for vision impairment in persons 65 years of age and older in primary care settings was generally supported by low-quality data. With the possible exception of falls, which were marginally lower among those who were examined, there was no indication that screening patients generally improved their quality of life. Even though there is no proof that screening older persons …	Amidst the lack of recommendation to screen older adults, this study highlights that primary care providers should confirm with their older patients that they are being checked by an optometrist of other eye care professional.	As of right now, there is insufficient evidence to support primary care physicians' screening for vision impairment in persons 65 years of age and above in order to prevent functional restrictions or other serious effects of visual impairment. Primary care physicians can think about verifying if elderly patients have had eye exams from optometrists or other ophthalmic primary care specialists.	Vision
Overcoming barriers to low-vision rehabilitation services: improving the continuum of care	Wittich, Canuto, Overbury	2013	Thirty-five patients with low vision were seen by one of the optometrists in the ophthalmology department between June 2011 and December 2012.	This article describes a different approach to delivering low-vision rehabilitation to clients within an ophthalmology department through the presence of an optometrist, which was motivated by the results of the Montreal Barriers Study.	Three patients (9%) did not meet the criteria for rehabilitation due to their level of visual function, whereas seven patients (20%) were already clients of a rehabilitation agency and were seen for follow-up. Nineteen patients (54%) received an initial assessment and were referred to the rehabilitation agency for further services, while six more patients (17%) received treatment that satisfied t…	Combining ophthalmology and optometric services in one hospital department offers a different approach to improving access and strengthening the continuity of care. Without a doubt, continued cooperation and information sharing between all participating professions and service providers will be necessary to ensure service accessibility. There has been a rise in the number of scholarly papers in t…	Over 100 articles have been published in this topic since 2000, a significant rise in Canadian publications in recent years. This degree of visibility will improve awareness and communication among all parties involved and open up the path to greater usage and accessibility of low-vision rehabilitative programs, enhancing the continuum of care.	Vision
Recommendations for successful sensory screening in older adults with dementia in long-term care: a qualitative environmental scan of Canadian specialists	Wittich et al.,	2018	The study includes a convenience sample of 11 experts from across Canada who are specialists in the domains of technology for older individuals with cognitive impairment and vision and hearing healthcare.	The purpose of this study was to determine the screening instruments, technologies, and approaches that experts in vision and hearing care suggest to front-line healthcare workers when evaluating elderly patients in long-term care facilities for dementia.	The participants discussed a number of obstacles and facilitators, as well as how adaptive tactics might be used to strengthen and get over each of them. Since healthcare practitioners are under a lot of pressure and frequently have limited time, it would be ideal for a screening strategy to be able to assess both vision and hearing performance at the same time or within the same testing opportun…	In the end, nevertheless, the findings highlight the difficulty in bridging the gap between the reality of practice in a long-term care setting and the professional expectations of rigor and standardization in sensory evaluation.	The integration of expert recommendations from the environmental scan interviews, along with the findings of a systematic review of the relevant literature, will be one of the next steps in the development of a sensory screening tool for older adults with dementia.	Both
Otolaryngology needs among an adult homeless population: a prospective study	Wu et al.,	2020	Using a stratified random sample technique, one hundred adult homeless people were chosen from ten homeless shelters in Toronto, Canada.	to identify the particular otolaryngology needs of Toronto's adult homeless population	100 (76%) of the 132 people who were first asked to participate agreed to be apart of the study. The median age of the 64 men was 46 years (IQR 37–58 years). The average time spent without a home was 24 months (IQR: 6–72 months). Among the several medical comorbidities that the participants had, the most prevalent ones were current tobacco use (67%), depression (36%), alcohol abuse (32%), and oth…	Even in countries with comprehensive health insurance, the rates of medical comorbidities among homeless people are high and are frequently linked to head and neck cancers. In their study, for instance, it was discovered that 22 (22%) of the participants had aberrant results from their head and neck exams, and 11 of them were eventually referred to a staff otolaryngologist.	There were significant otolaryngology need among the homeless in a system of universal health care. Future studies should concentrate on clarifying head and neck-related concerns in this population and enhancing the otolaryngologist's involvement in treating the homeless.	Neither
Cataract prevalence following a nationwide policy to shorten wait time for cataract surgery	Yang et al.,	2021	Adults aged 45 ears or older who have responded to the Canadian Commmunity Health Survey (CCHS)	To determine whether Canada's national policy to minimize the waiting period for cataract surgery is effective.	In 2000/2001, 0.93 million Canadians reported having cataract surgery; in 2003, 0.99 million, in 2005, 1.10 million, and in 2008/2009, 1.34 million. An age- and sex-standardized prevalence of 8.9% in 2000/2001, 9.0% in 2003, 9.5% in 2005, and 10.2% in 2008/2009 are corresponding to this as well. Every province in Canada experienced an increase in the age- and sex-standardized prevalence, with tho…	Researcher should consider the conclusions drawn in this article to fill in the knowledge gaps.	This study shows that the prevalence of cataracts and the number of Canadians with cataracts rose, not decreased, four to five years after a national wait time plan was implemented. This result might be the result of shifting the cutoff point for the diagnosis of cataracts, a rise in the number of people with diabetes, and easier access to eye exams. To determine the causes of this growth, more r…	Vision
Access to Care for Hearing Loss; Policies and Stakeholders	Margaret I. Wallhagen,	2014	Health policies in Canada and America	Informative paper that focuses on the importance of gaining an understanding of positions held by stakeholders to ultimately develop strategies to promote effective payment strucutures within Medicare to improve hearing care access	Medicare does not provide comprehensive health services, rather, has requirements to provide coverage for most services that must fall within a determined category. For example, attitudes surrounding hearing care are poor, as hearing aids are not covered by insurance and must come out-of-pocket. These findings can be related to our study through the interdependancy between Canada and America, and…	Stakeholder analysis includes 3 aspects: identification of stakeholder groups, delineation of specific view about issues, and determine relative power that specific stakeholders have over the issue. This type of analysis could be important to direct decision making and provides a template to approach policymakers who can make a change for our study's issue. Policies implemented in the American he…	Value of stakeholder analysis provides framework to consider how healthcare professionals and advocates can approach policymakers and engage in policy debates to maximize support for positive care environments for older adults and families. Direct advocation for hearing screening practices and resource availability to promote communication, engagment, and quality of life.	Hearing
Addressing Health Disparities Through Promoting Equity for Individuals with Intellectual Disability	Ouellette-Kuntz, H., Garcin, N., Lewis, M. E., Minnes, P., Martin, C., & Holden, J. J.	2005	Individuals with health disparities and ID	People with intellecutal disabilities (ID) are more likely to have hearing and vision impairments, as well as communication disorders that manifest as co-exisiting factors, which makes this group of people vulnerable to health care service disparity. Article explores contributory factors to health vulnerabilities faced by people with ID and reveal the extent and nature of the disparities, as well…	Individuals with ID are 10% more likely to have hearing impairments, 20% more likely to have vision impairments and 30% more likley to have communication disorders. A study conducted in New Zealand found that people with ID commonly negelcted optician referrals for sight testing, glaucoma, and cataracts, as well as ENT services like hearing. A study conducted in Ottawa found that 27% of adults wi…	Societal view over ID has contributed to disinterest in understanding the complex etiologies and health-related consequences, which leads to inaccessible healthcare. Parents of children with ID also state that healthcare providers are uninformed about ID and can be insensitive when it comes to listening to their concerns and be receptive to the concerns too.	Highlights the development of "Future Directions" agenda for full inclusion for persons with diabilities in general, not limited to ID. Identified 7 key actions needed to help people with disabilities to achieve full inclusion and several additions have been made from then on. However the article highlights the need for national policy concerning the health needs of people with ID and the need fo…	Both
Barriers to and facilitators of effective communication in perinatal care: a qualitative study of the experiences of birthing people with sensory, intellectual, and/or development disabilities	Gul Saeed, Hilary K. Brown, Yona Lunsky, Kate Welsh, Laurie Proulx, Susan Havercamp, and Lesley A. Tarasoff	2022	Interviewed 17 people who have recently given birth with IDD and/ or sensory disabilities in Ontario, Canada	Understand the communcation experiences of birthing people with intellectual and developmental disabilities (IDD) and/or sensory disabilities in perinatal care.	Participants shared that there is a lack of policies and guidelines regarding communication accomodations in perinatal care especially in hospital settings. Those who were deaf shared that they frequently lacked access to sufficiently qualified ASL interpreters because hospitals refused to book them due to costs, forcing patients to pay for them themselves. This was exacerbated in small communiti…	Findings highlighted abscences of policies and guidelines on communication in perinatal care for supporting providers and giving them the chance to wholly fulfill Canada Health Act's universality and accessibility guidelines. Lack of institutional support could explain why providers did not put much effort into bridging these barriers and may not have an incentivized reason to do so. Communicatio…	Suggests that providers and institutions can make communciation accessible by providing ASL intepreters to deaf persons and electronic documents and tactile modes of communication to blind people and using non-technical terms to explain concepts to those with IDD. Leveraging virtual interpreting services in resource-constrained settings. Implementation of communication policies and guidelines in …	Both
Eye care delivery models to improve access to eye care for Indigenous people in high-income countries: a protocol for a scoping review	Helen Burn, Joanna Blakc, Matire Harwood, Iris Gordon, Anthea M Burnett, Lisa Marie Hamm, Jennifer Evans, Jacqueline Ramke	2019	Indigenous people in high-income countries	Aim of scoping review is to summarize the nature and extent of the existing literature on service delivery models to improve access to eye care for Indigenous people in high-income countries.	The five criteria of acceptability, accessibility, availability, affordability, and appropriateness are used in the framework to characterize health service access. The five dimensions—capacity to perceive, ability to seek, ability to reach, ability to pay, and ability to engage—interact with the corresponding demographic abilities to interact with health services.	There is a narrow geographical and clinical focus within the published literature on service delivery models to improve access to eye care for Indigenous peoples within high-income countries	Information not provided	Vision
The prevalence of hearing and vision loss in older Canadians: An analysis of Data from the Canadian Longitudinal Study on Aging	Mick, P., Hämäläinen, A., Kolisang, L., Pichora-Fuller, M., Phillips, N., Guthrie, D., & Wittich, W.	2021	50,000 Canadians aged 45–85 years	To describe the prevalence of hearing loss (HL), vision loss (VL), and dual sensory loss (DSL) in Canadians aged 45-85	1.5 million Canadian males had HL, 1.8 million had VL, 570,000 had DSL. 1.2 million Canadian females had HL, 2.2 million had VL, and 450,000 had DSL. Prevelance count increased 8.7-16.9% between 2011 and 2016 and prevalence proportions increased with age but decreased exponentially with severity of impairment. Males were more likley to have HL and DSL, while VL was more common in females. Prevale…	2.7 million Canadians had HL, 4 million had VL, and 1.1 million had DSL. These stats are in line with Global Burden of Disease Studies. Hearing loss increased exponentially with age, while VL had gradual increase.	A similar style study should be targeted towards Indigenous Canadians, minority groups, low education/income groups, rurality, culturally deaf sign-language users, people with cognitive problems, individuals living in institutions, and members of Armed Forces. This should also be taken into account alongside individual factors that predict health and social problems that arise from sensory loss t…	Both
Seeing Clearly: A Community Based Inquiry into Vision Care Access for a Rural Northern First Nation	Lindsey S. Brise, Sarah de Leeuw	2015	Aboriginal employees at the Woyenne health office	Data analysis to identify themes, like the current state of community eye care, facilitators and barriers to accessing eye care, and community needs and preferences by analyzing similarities and differences in participants' narraratives, comparing/contrasting their viewpoints, and placing these themes within broader socioculture and historic contexts	Lack of awareness of frequency and location of services, as well as knowledge regarding how non-insured health benefits work, resulting in deterred service access. Inconvenience of seeking care, sense of eye care as wellness, and feelings of mistreatment by the government were attitudes linked towards poorer eye-care. Social discomfort in clinical settings caused by the lack of availability of tr…	5 key barriers that must be improved to faciliate access to care: awareness, attitude, social factors, economics, and service-related barriers. Renewal eligibility for an eye exam may not always align with practitioner visitation, resulting in less often tests done, which is concerning due to lower health status of First Nations communities and the role eye exams play in early identification of v…	For First Nation vision health to be improved, consolidation of experiences and understandings about government or professional attitudes towards First Nations must be considered, as it shapes their access to and and choices about care. Next, practitioners should travel to reserves to see how communities live and operate to facilitate a greater cross-cultural understanding and increasing trust le…	Vision
Improving WHO's understanding of WHO guideline uptake and use in Member States: a scoping review	Saluja, K., Reddy, K. S., Wang, Q., Zhu, Y., Li, Y., Chu, X., Li, R., Hou, L., Horsley, T., Carden, F., Bartolomeos, K., & Hatcher Roberts, J.	2022	A scoping review on WHO published literaturefrom 2007 to 2020	Understanding WHO guideline uptake by Member States, particularly low and middle income (LMIC) countries for organization and scholarship. Summarizes evidence on the barriers for uptake according to WHO's clinical and public health guidelines at the policy and practice levels amongst LMICs, therefore contributing to WHO's understanding of its guideline uptake.	Literature has shown limited evidence evaluating uptake, use, and impact of WHO's guidelines, as well as WHO echoing a limited understanding of the uptake and use of normative and standard-setting products (NSPs) by Member States and aims to understand the barrier to uptake. Health infrastrucutre challenges encompassing management and operations issues, systems and technical needs, to community r…	Guideline uptake in any one Member WHO State is influenced by multi-factorial interplay of factors, such as guideline awareness, funding, infrastructure, legislation, and regulations. Weak/absent legislation/regulation, poor appreciation of procurement, and weak follow-up at the policy and practice levels, further exacerbated by lack of accountability and transparency mechanisms for guideline upt…	Explore possible opportunity of enforcement by WHO via financial incentives or penalties. Guideline developers should collaboratively work with guideline implementors and researchers to design and conduct evaluations of guideline implementation to identify more contextually sensitive barriers and facilitators. This could lead to development of targeted implementation strategies that could be test…	Neither
A Lancet Commission to Address the global burden of hearing loss	Lancet	2019	Those experiencing hearing loss globally	To identify ways to reduce global burden of hearing loss. Accelerate present momentum in addressing global hearing health.	Hearing loss was the 4th leading cause of years loved with disability worldwide and represented 5.8% of YLDs due to all causes. Moreover, 500 million people worldwide had disabling hearing loss and 1.34 billion had mild to complete hearing loss.	Prevention or treatment of hearing loss in midlife or later could reduce the incidence of dementia by 9.1%. Global costs of unadddressed hearing loss is about 800 billion.	The Commission adopts a suggestion made in the editorial titled "Hearing loss: time for sound action" that was published alongside the Lancet Review. According to the editorial, "The WHO [WHA] resolution should serve as a catalyst for a coordinated global movement, encouraged at the country level, with the involvement of health-care professionals, researchers, and advocates to help reduce the glo…	Both
A Newly Identified Impairment in Both Vision and Hearing Increases the Risk of Deterioration in Both Communication and Cognitive Performance	Guthrie DM, Williams N, Campos J, Mick P, Orange JB, Pichora-Fuller MK, Savundranayagam MY, Wittich W, & Phillips NA	2021	Data gathered using the Resident Assessment Instrument for Home Care were subjected to secondary analysis. All home care clients 65 and older who had completed at least two RAI-HC assessments between 2009 and 2014 were included in the sample.	Account for the need to understand their association (vision and hearing impairment) with multiple health related outcomes. Describe how new onset sensory impairments may influence the risk of negative outcomes, like communication difficulties, changes in cognitive performance, caregiver burden in a group of older home care clients.	HI and VI in older adults need understanding since they influence health outcomes. HI associated with poor self-rated health and activities of daily living (ADLs) and instrumental ADLs (IADLs), falls, and top modifiable risk factor for dementia. Also associated with lower social support and lonelinesss. VI associated with higher mortality risk, difficulty with ADLs and IADLs, lower social support…	DSI are more vulnerable with increased risk of Alzheimer's and depression. DSI cohort had the highest proportion of individuals who showed deterioration over time across multiple outcomes, in terms of receptive communication, expressive communication, cognititve performance, IADLs, depression symtpoms, highest risk for caregiver burden. Alzheimer's/dementia is also present.	There exists a window of opportunity to assess people for changes in sensory funcitoining and implement strategies and provide rehab services to maximize ability to function using residual hearing and vision.	Both
Status of Early Hearing Detection and Intervention Programs in Canada: Results from a Country-Wide Survey	Marlene Bagatto, Sheila Moodie, Elizabeth Fitzpatrick, Chantal Kealey, Bill Campbell, Steve Aiken ,Canadian Infant Hearing Task Force	2020	Individuals that the CIHTF believed had a significant role and responsibility in managing their province or territory’s EHDI program were surveyed.	Update the status of early hearing detection and intervention programs in Canada. Invesitgate status of implementation of EHDI programs in Canada, consider if adequate programs are in place and update CIHTF EHDI report card.	Comprehensive infant hearing services are not available province or territory wide or have not been provided with resources to sustain early hearing detection and intervention program. Canada is insufficient in offering comprehensive accessible and sustainable early hearing detection and intervention programs. Places that were deemed unsufficient (MB, NB, NFL, NU, PEI, QC, SK) had poor/unknown co…	Due to variability in policies between every province and territory with varying degrees of public transparency, absence of federal legislation for EHDI programs results in distributional imbalances, due to geographical dispersion. Distinction between UNHS and complete EHDI programs are important because population screening of newborns for HL with available services (for hearing assessment, inte…	Action from provincial and territorial govenrment and federal policy leadership needed to achieve sustainable programs. Existence of legislation that makes distinction between UNHS and EHDI is needed for support and implementation of optimal hearing care for children. Recommendations differ based on the status of the province/territory. Within a province/territory that has insufficient EHDI imple…	Hearing
Global hearing health care: new findings and perspectives	Blake S Wilson, Debara L Tucci, Michael H Merson, Gerard M O'Donoghue	2017	Those experiencing burden from hearing loss (HL)	To describe the burden of HL and provide recommendations and detailed information that decision makers need to position HL optimally among healthcare providers, present best practices for hearing health, indicate changing conditions for hearing care.	6.8% of world population had disabling HL.	HL in early years delays spoken language and children with severe or worse losses in hearing have lower literacy than counterparts, while adults have profound isolation, and withdrawal from society and family.	Prevention is the most cost-effective way of reducing the high and growing burden of hearing loss, primary prevention could reduce prevalence by 50%. Treatment costs can be reduced with changes in service provision and the rules for provision, with bulk purchases, and with disruptive and parsimonious designs of hearing aids and cochlear implants. A comprehensive global programme could with adequa…	Hearing
Hearing Health : A major concern for the 21st century	Ricardo Ferreira Bento, Natalia Candido de Sousa	2019	Data from the most recent studies on Global Burden of Disease (GBD)	To emphasize the importance of more health studies needed to help policymakers prioritize hearing loss among health care	Hearing health professionals are lacking in most low and middle income countries due to inadequate funding for education of professionals, low pay, lack of career plan	Severe and profound HL ranges from 1 to 6 in 1000 live births and 1 to 4 in 100 newborns attended at NICU	Hearing healthcare should be heavily supported by doctors, speech therapists, scientists, and other health professionals at universities. The effects of hearing loss might also be lessened with the aid of health foundations. To meet the health requirements of children and people with hearing loss, international interdisciplinary and collaborative initiatives are required. The secret epidemic of h…	Hearing
Childhood Vision Screening in Canada: Public Health Evidence and Practice	Silvina C. Mema, Lynn McIntyre, Richard Musto	2012	Utilized prior research that covers each important screening need (disease, test, treatment, program requirements) required to enable preschool amblyopia screening.	Review evidence underlying preschool vision screening for amblyopia and consider implications for the public health provision of universal screening programs for amblyopia in Canadian jurisdictions.	Preschool vision screening used in early amblyopia detection, which is the leading cause of monoocular blindness in the 20-70 year age group. Countries, like Sweden, have standardized assessments for VA that is highly uptaken, unlike Canada, where there is wide variability. There is a public health divide in amblyopia screening practice in Canada, where some provinces have orgainzed programs and …	2 reviews suggested that there was insufficient evidence on the impact of vision screening and lack of evidence from RCT has been interpreted as a lack of evidence in support of screening. No consideration has been given to whether amblyopia fulfills WHO principles for screening. Study's screenings show evidence that amblyopia fulfills criteria for screening. AB,ON, MB, QC, SK, NU, do not have pu…	Review evidence underlying preschool vision screening for amblyopia and consider implications for the Public Health provision of universal screening programs for amblyopia in Canadian jurisdictions	Vision
Models of serivce delivery for ear and hearing care in remote or resource constrained environments	M F Bhutta	2018	Individuals worldwide who seek hearing or vision care	Challenges to delivery of care in resource constrained or remote environments acknowledged with discussion of several existing models of service delivery and their advantages and disadvantages with the mentioning of public health an telehealth to assist in setting up new programmes in ear and hearing health.	About 40% of low to middle income countries had a national strategy for ear and hearing care, which was usually partially or wholly funded by the government and was primarily responsibility of the ministry of health. Countries that did not have a plan cited other health prioirities or lack of financial/human resources. WHO estimates about 60% of childhood HL could be prevented through preventativ…	Socio-cultural drivers may be a big part as to why treament or management is not seeked for children born with blindness as it may be seen as a punishment from God and stigma regarding intelligence. Eastern medicine that is only the type of medicine that is available for them.	Immunization to stop congenital rubella, mumps, measles, otitis media, better perinatal care to reduce birth complications, prematurity and low birth weight and reduced use of ototoxic medication	Both
Optimizing Evaluation of Older Adults with Vision and Hearing Loss Using the interTAI community Helath assessment and Deafblind supplement	Andrea Urqueta Alfaro, Cathy McGraw, Dawn M Guthrie, Walter Wittich	2021	200 older adults (65+) who had visual and/or hearing loss	To explore interRAI Community Health Assessment's administration process and to generate suggestions for assessors to help them optimize data collection	Suggestions include the recommendation to ask additional questions regarding the person's functional abilities, which will help assessors deepen their understanding of the person's sensory status and increase their awareness of sensory loss in older adults.	DSI interfers with a person's ability to communicate, acquire information, and perform daily activities and prevalence increases with age. Study created recommendations to optimize administration of interRAI CHA and DbS tool to identify needs, strengths, and challenges for someone with DSI. This would lead to more appropraite intervention and care.	Created big table that has recommendations for assessor when using the tool, not directly relevant, but may also be easier to leave as is and refer to it as needed.	Both
Optometric Care of the Patient with Diabetes 2008: A core document of the Canadian Association of Optometrists	Richard Lee, Garry Best, Michael Dennis, Henry Smit, Chris Hudson	2008	Patients with Diabetes in Canada	Provide readers with an overview of the epidemic of diabetes facing Canada and morbidity and mortality associated with this healthcare burden. Evidence based, patient-centred, cost-effective role of optometrist will be presented.	Diabetes is the leading cause of blindness in adults aged 25-75. People with diabetes are at increased risk of extraocular muscle palsies and cataracts, which also develops earlier than the general population.	Canadians fear vision loss more than any other sense.	Optometrists need an active role in management, care, and treatment of patients with diabetes.	Both
Hearing, Cognition, and Healthy Again: Social and Public Health Implications of the Links Between Age-Related Declines in Hearing and Cognition	M. Kathleen Pichora-Fuller, Paul Mick, Marilyn Reed	2015	Aging Individuals with declining cognition and hearing health	Highlight the importance of adopting a healthy perspective that focuses on facilitating active social participation by older adults.	HL linked to major chronic health conditions that may be risk factors for HL like diabetes, CVD, HTN. Stigma may play a role in the refusal of seeking HL care and entangled with ageism, leading to the denial of problems and nonadherence to rehab treatment. Providing social support to those suffering from HL may strain relationships, increase stress, and compromise the quality of life. HL affects …	HL associated with and may precede other issues like depression, difficulty walking, falls, poorer physical functionining, increased risk of women of invident nursing care requirements and mortality. Highlights interrelatedness between dementia and HL. Cognititve loss is more prevalent or may progress more quickly in people with HL than those without HL. HL related to greater changes in temporal …	Audiologists should play a role using techniques to increase self-efficacy of older adults at various stages of rehab process. Need to reinvent hearing health care for older adults by adopting a healthy aging approach that emphasizes social participation. Rehab planning could be greatly enhanced if audiologsts had information about the social factors that are most likely to influence an older adu…	Both
Proactive change in clinical practice as a result of the COVID-19 pandemic: Survey on use of telepractice by Quebec speech-language pathologistts	J.Macoir, C. Desmarais, V. Martel-Sauvageau, L. Monetta	2021	Participants were recruited through the June 2020 issue of the OOAQ's (the "College of Speech-Language Pathologists and Audiologists of Quebec") monthly bulletin, which has an estimated 2900 SLP members. Additionally, all 350 instructors and practicum directors at Laval University (n = 350) received an email invitation to take part in the study.	The study aimed to document changes in the use of telepractice by speech-language pathology (SLP) professionals in Quebec since the start of the COVID-19 outbreak, as well as SLPs' perceptions of its viability, obstacles to its use, and their perspectives on its key concerns.	Telepractice use increased significantly as a response to COVID-19. Most respondents planned to continue their use of telepractice beyond the pandemic. It was also found that respondents considered telepractice as adequate for many clinical practices, but not for others including HL.	Telepractice is less adapted to patients with hearing impairment	Therefore, additional research is required to support and validate their findings. After the COVID-19 epidemic has passed, additional research should be done to track the sustained usage of telepractice in SLP and provide long-term solutions for the obstacles to it. One method to try is a qualitative focus group involving SLPs, managers, and patients. University programs should also improve the i…	Both
Unperceived hearing loss among Canadians aged 40 to 79	Pamela L. Ramage-Morin, Rex Banks, Dany Pineault, Maha Atrach	2019	3,964 respondents (1,989 men and 1,975 women) with valid audiometric data for both ears and ages ranging from 40 to 79 made up the sample for this study.	to investigate the reasons behind why individuals with audiometrically proven hearing loss may not always self-report a hearing impairment.	Nature of hearing loss presents a barrier as individuals and their partners adapt to gradual changes in hearing acuity so progressive loss is unnoticed. Average delay of 7 years or more before help is sought after, which is a public health issue. Denial and stigma is a possible contributor to unpercieved HL.	Regular screening has been proposed to help raise awareness about HL and promote earlier detetion and intervention that may improve quality of life for those experiencing diminshed hearing acuity. Canadians from 40-79 with HL in high frequency range, 77% had unpercieved HL and was more common among adults with mold or unilateral measured loss. Those who had tinnitus were less likely to have unper…	Regular screening provides additional opportunity to detect comorbidities associated with HL, paired with early intervention, which could improve the quality of life for those experience HL.	Hearing
Access to adults' hearing aids: policies and technologies used in eight countries	Michael Yong, Amber Willink, Catherine McMahon, Bradley McPherson, Carrie L Nieman, Nicholas S Reed, Frank R Lin	2019	The healthcare services of 8 countries (Australia, Brazil, China, Germany, Japan, Netherlands, United Kingdom (Great Britain and Northern Ireland), and the USA)	Explore financing and delivery systems for hearing aids for adults in several countries that are facing challenges of an aging society. Looks at 5 factors that affect how hearing aids and related services are delivered: availability of insurance coverage, training and scope of practice of hearing care providers, pathways for obtaining hearing aids, where patients obtain their devices and how sale…	The quality of a society's response to the global health priority of hearing loss is significantly influenced by that nation's system of hearing healthcare. In order to address the changing issues that hearing loss will offer in the near future, innovations in policy and practise must be put into place due to the constantly ageing global population and the relatively low incidence of hearing aid …	Funding and delivery of hearing care vary greatly from country to country, but several areas exist that could lead to easier access and increased uptake of hearing aids for adults with HL.	Regulatory innovations: Digital innovations allow for hearing aids to be self-fitted and set to appropriate levels of audio to avoid hearing damage. Can be sold without regulation, due to proven safety, but still does not allow the patient to distinguish between what is safe and not. USA recommendations from National Academies of Science, Engineering, and Medicine and the White House President's …	Hearing
Full recommendations report from the World Falls Guidelines stratified by working groups and ad hoc reviews	Montero-Odasso et al.	2022	Older adults who experience dementia, are at risk of falls and hearing impairments	To develop a set of evidence- and consensus-based suggestions for managing and preventing falls in older individuals for use by healthcare and other professionals	Impaired vision is an independent risk factor for falls in older people. It's the 3rd most common chronic conditions in older adults and 20% aged 70+ have visual acuity of less than 6/12. Outdated prescriptions and how common this occurs highlights the importance of regular eye exams to prevent vision-related impairment and improve quality of life.	Coexisting vestibular pathology, reduction in cognitive capacity for maintaining balance, and loss of auditory perception leading to reduced spatial awareness can lead to increased risks of falls in older adults. Adults with severe vision impairment should have environmental assessment offered to them as the greatest reduction is seen in this population	Enquire about vision impairment as part of a multifactorial falls risk assessment, measure visual acuity and examine for other visual impairments, like hemianopia and neglect where applicable. Regular eye examinations not limited to visual acuity measurements, but also encompasses contrast sensitivity and depth perception. When prescribing new glasses, patients should be advised of new vision pro…	Hearing

## Sheet: Table S3 Gray Literature
Title of Article/Report	Author(s)/ Organization	Year	Aim/purpose	Significant findings relevant to our study	Key implications	Recommendations of the article/Report
THE IMPACT OF THE COVID-19 PANDEMIC ON CANADIANS WHO ARE BLIND, DEAF-BLIND, AND PARTIALLY-SIGHTED	Canadian Council of the Blind; Keith Gordon	2020	To determine the impact of COVID-19 on the vision loss community and find how the pandemic exposed a lack of coherent services for the community	Respondents of a survey highlighted another disability on top of vision loss, with the most common comorbidity being hearing loss. About 50% of the community indicated that they did not have access to a deaf-blind interpreters making them extra vulnerable. In terms of health deilvery, 51% of respondents had a personal care worker coming into their home and 40% of this group said that their worker…	The pandemic has not only highlighted the shortcomings of services that are widely and easily accessible for people suffering from dual sensory loss, but also the inadequacies of data collection for these vulnerable populations by government and respective organizations.	Since people who are deaf-blind obtain the majority of their information via deaf-blind intervenors, it is recommended that a special effort be made to ensure that all intervenors are available and if necessary, through financial incentives, which would have further economical complications. Furthermore, awareness campaign must be conducted to allow the general community to better understand soci…
Equity and Access to Vision Care	Fighting Blindness Canada, Canadian Council of the Blind, CNIB Foundation with feedback from Canadian vision loss community	2020	Outlines themes in the area of equity and access to vision care and recommends action for government, industry, and related stakeholders. Provides general framework for policy and advocacy activities.	Even though visual rehabilition is a critical component of vision care, access is not equitable like in Quebec where low vision services are publicly funded but other provinces only have services accessible through specialized programs and organizations. Similarly, routine eye exams are not covered equitably across the country as each province/territory maintains their own policy and usually only…	Specialized public plans combined with private plans cover 80% of Canadians, but pathwork arrangement leaves 1/5 without or inadequate insurance to cover cost. Equitable access to existing services and medicines is a key concern for rural populations who require medication to control vision loss. Next, research shows that lack of coverage for routine eye exams even for those not necessarily at ri…	Expanding coverage to those struggling to access existing vision treatments regardless of socioeconomic factors. Access to existing treatments should expand alongside universal access to low-vision rehabilition services and develop plans to offer comprehensive eye exams to all Canadians. Similarily, integrated services via coordination from opthalmologists and optometrists into a broader vision c…
Vision Research	Fighting Blindness Canada, Canadian Council of the Blind, CNIB Foundation with feedback from Canadian vision loss community	2020	Outline themes in the area of vision research and recommended actions for government, industry, and stakeholders, ultimately providing a general framework for policy and advocacy activities.	Research gaps exist in braille literacy and usage in Canada as well as importance of research in vision rehabilitation. $37.5 million spent in 2009 on all organizations focused on vision research compared to $4.4 billion impact of vision loss on the economy due to lost productivity.	Underinvestment has affected overall workforce of vision health researchers and practitioners in Canada with resulting gaps. Insights into how vision loss impacts lives of Canadians that are affected is crucial, as well as the barriers at play.	Organizations like Clinical Trials Ontario are essential partners to attract clinical trials in Canada that should be supported by public and private stakeholders to make sure they are effective and nationally unified in attempts to expand research throughout Canada. Developing measures to ensure current vision health workforce is effectively meeting Canadian patient demands is important, as well…
2019 Report Card on Canadian Early Hearing Detection and Intervention Programs	Canadian Infant Hearing Task Force, Speech-Language and Audiology Canada, CAA)	2019	Address infant hearing health and include universal hearing screening for all newborns, identification of babies with permanent hearing loss, intervention services, including support for technology and communication development, family support, and monitoring and evaluation of the program	Only AB, BC, NWT, NS, ON, Y are deemed to have a sufficient grade	Provincial, territorial and federal governments should aim for sufficient grades across all regions	To spread awareness and advocate for comprehensive EHDI programs across Canada, the Canadian Infant Hearing Task Force recommends that members and associates share these resources with their coworkers, other health professionals, policy-makers, and community leaders. To establish robust and sustainable EHDI programmes, ongoing government action across Canada is required in addition to federal pol…
2007 Report on Ontario's Health System	Ontario Health Quality Council	2007	Objective information on what is working and needs improvement in health care system	In 2004/05, only 45% of newly diagnosed diabetes patients aged 30+ had eye examination within 1 year of diagnosis	Although this statistic is old, it is important to consider that many patients with diabetes need to be given the utmost coverage for care since they are more susceptible to retinopathy	For all newly diagnosed type 2 (or adult-onset) diabetes patients to get an eye exam from a specialist as soon as they receive a diagnosis16 because diabetes can cause blindness, although that is avoidable with the right treatment.
Canadians support a federal role in eye health and vision care	Canadian Association of Optometrists	2017	To demonstrate the support that Canadians have in promoting the federal government's involvement in the accessibility of vision care	Majority of Canadians agree there is a role for Federal Gov. Respondents rated level of priority for vision care, in terms of health of Canadians and average ratting was 8.3/10, higher than dental or hearing care	75% of vision loss is preventable/treatable, but there is little public awareness about eye health	CAO collaboration with other eye health organizations created the Federal Role in Eye Health and Vision Care and the following recommendations: A pan-Canadian framework for action, research funding across eye health continuum, enhanced access to care for Indigenous people, funding for collaborative vision care pilot projects and public education on eye health as a core component of overall health.
Universal newborn Hearing Screening Program in Newfoundland and Labrador	Canadian Hard of Hearing Association of NFL	2016	To display support of development, maintenance, and standardization across birthing hospitals in NFL of a UNHSP that would help meet goal of confirming hearing loss by 3 months old and provision of appropriate treatment by 6 months	Universal Newborn Hearing Screening Program can help identify HL and need for treatment and intervention in a timely and effective manner allowing for improved outcomes.	Detection of HL in children without risk factors is usually missed during early development and missing diagnosis has deletrious effects like deficits in psychological, educational, speech, and language development	NFL should adopt and introduce a formal policy for UNHSP and if diagnosed with HL, will receive appropriate HL intervention program at earliest possible date. Components of education and awareness strategy should include: Evaluation of current programs (newborn hearing screening status and providing training and equipment to have access to UNHSP), Standardization of program (appropraite followups…
Indigenous Access to Eye Health and Vision Care in Canada: A public health imperative	Canadian Association of Optometrists	N/A	Describe the impact of the lack of accessibility for vision health and care for Indigenous communities	Barriers of care include inadequate transportation, financial constraints, and lack of on-reserve care. 1/3 have not had an eye exam within the past 2 years. Canada is behind America and Australia in developing eye health and vision care services for Indigenous peoples. Children experience high levels of astigmatism and uncorrected refractive error and poor compliance with wearing glasses. Lack o…	% of Canada's Indigenous population living with diabetes increased to 20%, higher risk of retinopathy, leading to vision loss.	Create public health imperative of lack of equitable access to eye health and vision care for Indigenous Canadians. Establish community-based and culturally appropriate prevention strategies that include diabetic retinopathy program. Provide timely access to quality, in person optometric care for all with focus on those living in rural and remote areas. Consider new approaches and enhanced care c…
Meeting the Eye Health and Vision Care Needs of Canadians: A Workforce analysis	Canadian Association of Optometrists	2018	Examines eye health and vision care services medical workforce and is presented as a starting point, analyzes current and future eye health and vision care needs for Canadians and the capacity of provider groups (optometrists, opthalmologists, GP/FP, NPs) to respond to the needs.	Vision loss has highest direct health care costs of any disease and financial burden expected to double by 2032 to $30.3 billion. Only 14% of children under 6 years receive professional eye care and 61% of parents believe they would know if their child was having difficulty with eyesight.	The eyesight of the general population is deteriorating at a much younger age. Adolescents living in provinces with uninsured routine eye exams were 24% less likley to use eye health and vision care services while in territories, they where 40% less likely compared to adolescents with insurance. Economic and travel barriers burden Indigenous communities even though there is good awareness of the …	Collaborative model of care management between opthalmologist and optometrist is person-centred and cost-effective and should be optimized. Page 2 has a chart that also breaks down key recommendations and will be more organized than transferring over here. Also information on coverage seen on pages 24-26 and page 20 may have more recommendations.
Prioritsing prevention of hearing loss	The Lancet	2019	To emphasize the significance of early detection and intervention and introduce a new Commission that will look for ways to lessen the impact of hearing loss worldwide.	Difficulties in access to spoken communication are common and in children can lead to communication problems and poor literacy outcomes.	Lack of awareness and stigma can result in social isolation. Around half of all HL is preventable through public health strategies like immunization. More than 1 billion young people are at risk of developing HL through exposure to loud music.	Early access to language for children with HL through hearing aids, cochlear implants, sign language, and support needed to ensure normal cognitive, educational, and psychosocial development. Inclusive action, early intervention and right support is needed for mitigating complications associated with HL. Legislation by governments is needed to ensure compliance by manufacturers of audio devices a…
Valuation of Uninsured Opthalmological Services	Canadian Ophthalmological Society	2016	Intended to provide Canadian opthalmologists with an overview of guiding principles for patient billing practices for uninsured services	Some components of eye health care have fallen outside the provisions of the CHA, while others have been gradually removed from public coverage. Glasses/contact lenses required to correct refractvie problems are not insured by provincial health plans.	Post-operative visual blur cannot always be corrected with cataract surgery using standard lens implants alone as provided by provincial and territories health insurance. These same plans may not insure new tech or preventative care exam for patients aged 20-64. Canadians want access to new tech and devices that may not be provincially insured and for opthalmologists to purchase new diagnostic de…	COS says that patients should have the option to pay for uninsured refractive diagnostics and interventions coupled with cataract surgery to reduce/eliminate reliance on spectacles.
The effectiveness and safety of preschool hearing screening programs	Institute of Health Economics	2013	To examine the safety, performance, and effectiveness of universal preschool hearing screening under 2 scenarios: a)UNHS already in place, b) it is not in place. It also examines the safety, performance, and effectiveness of targeted preschool hearing screening under the 2 same scenarios.	Limited conclusions can be made about the contribution of universal or targeted PHS to the identification of HL because of uncertainty regarding the prevalence of HL in populations with UNHS programs and because of differences among screening settings, ages of study pop., screening tests, and protocols. Only 1 systematic and 1 restrospective study containing 3 RCTs provided evidence of potential …	Targeted screening of at-risk kids may offer potential benefits, but achieving these benefits may be difficult due to problems with early referral, diagnosis, and treatment.	More research needs to be conducted on the efficacy, performance and cost-effectiveness of PHS programs
SAC Position Paper on Universal Newborn Hearing Screening in Canada	Speech-Language and Audiology Canada	2010	To present Speech-Language & Audiology Canada's (SAC) position on Universal Newborn Hearing Screening (UNHS) in Canada. The paper aims to advocate for an integrated and consistent UNHS program across all provinces and territories to identify children with permanent childhood hearing loss (PCHL) early.	Up to 50% of PCHL cases are missed using high-risk registers alone, but UNHS reduces the median age of diagnosis to 3–6 months, significantly improving developmental outcomes, particularly when combined with early interventions like hearing aids or cochlear implants. However, screening alone is insufficient; systematic follow-up and family-centered interventions are vital to address barriers such…	Highlights the need for a standardized, nationwide program in Canada to ensure equitable access to early hearing detection and intervention. Early identification of permanent childhood hearing loss (PCHL) significantly improves developmental outcomes, emphasizing the importance of integrating UNHS into healthcare systems with timely follow-up and family-centered care. Interprofessional collaborat…	A standardized, integrated Universal Newborn Hearing Screening (UNHS) program across all provinces and territories in Canada. Key recommendations include screening all newborns using electrophysiological methods, confirming hearing loss by 3 months of age, and initiating family-centered intervention by 6 months. The program should ensure accessible diagnostic and rehabilitation services, ongoing …
